# Supplementary material for: A critical bioenergetic switch is regulated by IGF2 during murine cartilage development
Source: Commun Biol. 2022 Nov 11;5:1230. doi: 10.1038/s42003-022-04156-4 (PMC9652369; doi:10.1038/s42003-022-04156-4)
Supplement: Supplementary file 3 — Supplementary Data 1 [file 42003_2022_4156_MOESM3_ESM.xlsx]

## Sheet: Figure 1
Aggrecan mRNA	Proliferating				Hypertrophic
WT	1.22753	1.0164	0.892562	1.30875	0.270042	0.44752	0.265051	0.390282
Igf2 null	0.850445	0.919865	1.33537	1.22008	0.400948	0.369379	0.342661	0.458338
Collagen 2 mRNA	Proliferating				Hypertrophic
WT	1.54571	1.09594	0.740609	0.978015	0.338463	0.46365	0.21919	0.299442
Igf2 null	0.799984	0.831593	1.26927	1.07733	0.471871	0.383463	0.39187	0.519588
Alkaline Phosphatase mRNA	Proliferating				Hypertrophic
WT	0.683079	0.897786	0.837223	0.984949	27.0208	25.6453	31.7326	48.2015
Igf2 null	0.611061	0.464109	0.504525	0.539093	27.3571	34.6741	26.3629	67.823
EdU	Proliferating				Hypertrophic
WT	14.8264	13.1325	13.5248	12.1451	6.59776	7.23433	6.21486	6.14145
Igf2 null	9.64149	10.5881	10.7384	13.5107	5.56674	4.76994	6.63341	5.13509
Alkaline Phosphatase Activity	Proliferating				Hypertrophic
WT	0.646552	0.888344	1.27623	1.09397	30.7766	47.4157	39.845	43.2608
Igf2 null	0.71947	0.427594	0.349591	0.317965	44.4859	49.0564	29.3348	28.7556

## Sheet: Figure 2
OCR
Time (min)	WT Proliferating					WT Hypertrophic				Igf2 null Proliferating				Igf2 null Hypertrophic
1.31	1447.49	1460.87	1508.16	1677.62	1867.31	2800.11	2839.75	3103.96	3121.79	1860.49	1851.21	1877.53	1493.7	4040.64	4488.62	4182.08	4420.12
7.79	1353.8	1323.71	1336.91	1506.06	1687.28	2631.69	2648.47	2858.38	2929.56	1683.27	1659.09	1669.66	1334.59	3756.97	4236.5	3862.87	4139.91
14.29	1289.65	1235.75	1245.96	1420.48	1623.27	2519.38	2537.44	2811.64	2808	1588.92	1552.41	1560.82	1262.57	3661.62	4113.92	3855.37	4061.84
20.88	608.9	594.24	658.41	677.47	770.64	1295.73	1211.19	1500.99	1430.74	824.6	830.63	849.65	708.23	1875.62	2341.29	2066.22	2093.92
27.38	570.71	581.2	621.35	634.88	741.26	1217.09	1182.7	1272.38	1306.05	750.24	763.56	776.64	674.54	1612.5	1835.31	1720.99	1749.16
33.84	545.02	551.6	569.9	618.93	677.83	1152.63	1165.88	1262.25	1252.86	730.13	726.12	744.49	645.66	1568.78	1653.15	1660.89	1678.77
40.44	5217.37	4351.52	4695.04	4736.51	4695.19	7734.03	7284.79	7913.92	8387.25	5496.36	5441.29	5898.85	4285.35	10948.5	10589.6	12588.8	12139.1
46.93	5816.68	6034.4	5638.72	5649.73	6298.49	8802.71	8020.1	9031.04	9403.17	6523.79	6435.72	6811.77	5036.79	11886.3	11968.8	14229.7	13812
53.44	5791.55	6005.53	5663.22	5683.39	6448.97	8905.91	8227.19	9472.35	9689.64	6510.68	6489.84	6750.72	5274.33	12245.6	12654.7	14555	14248.4
59.99	413.44	417.05	495.39	466.84	524.76	778.93	841.59	723.55	812.97	576.93	547.12	583.07	452.71	870.59	816.58	774.2	922.31
66.5	472.01	473.41	515.31	495.67	559.68	735.5	819.52	830.79	843.07	590.88	579.37	626.16	488.3	1052.5	982.08	1059.61	1071.25
72.97	448.36	493.15	514.34	472.4	562.02	736.09	815.76	824.92	846.1	587.16	563.33	604.22	477.09	1077.84	1050.94	1083.53	1102.96
ECAR
Time (min)	WT Proliferating					WT Hypertrophic				Igf2 null Proliferating				Igf2 null Hypertrophic
1.31	1.27	1.42	1.19	0.88	0.94	1.12	1.17	0.88	0.77	0.81	0.82	0.88	0.9	0.77	0.79	0.92	1.28
7.79	1.22	1.42	1.22	0.85	1.04	0.97	0.94	0.91	0.8	0.94	0.93	0.98	1.02	0.89	0.95	1.07	1.31
14.29	1.2	1.45	1.3	0.93	1.1	1.04	1	0.97	0.89	1.05	1.04	1.11	1.12	0.98	1.01	1.21	1.34
20.88	1.57	1.86	1.68	1.21	1.39	1.54	1.53	1.44	1.47	1.54	1.45	1.53	1.52	1.62	1.48	1.76	2.04
27.38	1.63	1.88	1.73	1.39	1.53	1.59	1.65	1.45	1.43	1.61	1.52	1.62	1.58	1.58	1.51	1.83	2.05
33.84	1.67	1.92	1.79	1.49	1.66	1.69	1.77	1.67	1.56	1.73	1.63	1.72	1.67	1.9	1.87	2.08	2.34
40.44	1.89	2.09	1.96	1.63	1.83	1.69	1.91	1.9	1.79	1.97	1.73	1.85	1.79	2.02	1.98	2.36	2.46
46.93	1.81	1.99	1.79	1.59	1.72	1.65	1.84	1.8	1.72	1.84	1.69	1.72	1.62	1.85	1.79	2.23	2.28
53.44	1.79	1.95	1.74	1.53	1.71	1.64	1.8	1.75	1.68	1.81	1.64	1.72	1.6	1.83	1.76	2.19	2.25
59.99	1.88	2.21	1.96	1.63	1.9	1.79	1.83	1.93	1.73	2.02	1.81	1.86	1.8	2.21	2.23	2.46	2.62
66.5	1.74	1.96	1.87	1.59	1.74	1.73	1.9	1.95	1.81	1.91	1.72	1.82	1.66	2.2	2.24	2.53	2.62
72.97	1.81	1.92	1.82	1.57	1.72	1.7	1.89	1.98	1.84	1.86	1.68	1.79	1.62	2.21	2.25	2.57	2.67
Metabolic Potential (Proliferating)	OCR	ECAR
WT Proliferating Baseline	1289.65	1.20233
	1235.75	1.44905
	1245.96	1.29975
	1420.48	0.925341
	1623.27	1.10401
WT Proliferating Stressed	5791.55	1.79165
	6005.53	1.95069
	5663.22	1.74473
	5683.39	1.53259
	6448.97	1.71134
Igf2 null Proliferating Baseline	1588.92	1.05312
	1552.41	1.036
	1560.82	1.10521
	1262.57	1.11787
Igf2 null Proliferating Stressed	6510.68	1.80657
	6489.84	1.64045
	6750.72	1.71631
	5274.33	1.5972
Metabolic Potential (Hypertrophic)	OCR	ECAR
WT Hypertrophic Baseline	2519.38	1.03752
	2537.44	1.00226
	2811.64	0.96745
	2808	0.894739
WT Hypertrophic Stressed	8905.91	1.63537
	8227.19	1.80026
	9472.35	1.74942
	9689.64	1.68397
Igf2 null Hypertrophic Baseline	3661.62	0.978086
	4113.92	1.00913
	3855.37	1.20621
	4061.84	1.34418
Igf2 null Hypertrphic Stressed	12245.6	1.82684
	12654.7	1.7551
	14555	2.18777
	14248.4	2.24819
Spare Respiratory Capacity	Proliferating					Hypertrophic
WT	4501.9	4769.78	4417.25	4262.91	4825.7	6386.53	5689.75	6660.71	6881.64
Igf2 null	4921.75	4937.44	5189.9	4011.76		8584.03	8540.8	10699.6	10186.6
ATP Production	Proliferating					Hypertrophic
WT	744.63	684.15	676.06	801.55	945.44	1366.74	1371.56	1549.4	1555.14
Igf2 null	858.8	826.29	816.33	616.91		2092.84	2460.77	2194.48	2383.07
Non-Mitochondrial Resp.	Proliferating					Hypertrophic
WT	448.36	493.15	514.34	472.4	562.02	736.09	815.76	824.92	846.1
Igf2 null	587.16	563.33	604.22	477.09		1077.84	1050.94	1083.53	1102.96

## Sheet: Figure 3
ECAR
Time (min)	WT Proliferating						WT Hypertrophic			Igf2 null Proliferating					Null Hypertrophic
1.31	0.51	0.49	0.57	0.43	0.55	0.48	0.59	0.43	0.37	0.49	0.59	0.45	0.44	0.53	0.37	0.37	0.33	0.39
7.81	0.55	0.34	0.42	0.4	0.55	0.47	0.51	0.38	0.32	0.49	0.66	0.4	0.49	0.25	0.34	0.34	0.3	0.39
14.31	0.64	0.31	0.48	0.47	0.58	0.52	0.49	0.43	0.35	0.55	0.72	0.49	0.56	0.3	0.38	0.4	0.36	0.45
20.93	1.17	0.9	1.37	1.32	1.54	1.17	0.73	0.84	0.58	1.4	1.33	1.04	1.06	1.07	0.61	0.56	0.56	0.59
27.45	1.31	0.98	1.44	1.28	1.46	1.14	0.84	0.81	0.58	1.36	1.18	0.95	0.96	1.18	0.61	0.56	0.52	0.55
33.93	1.31	1.03	1.47	1.28	1.41	1.15	0.86	0.82	0.61	1.33	1.16	0.94	0.93	1.23	0.62	0.57	0.52	0.56
40.55	1.49	1.26	1.79	1.68	1.91	1.53	0.99	1.09	0.82	1.7	1.69	1.41	1.24	1.19	0.84	0.78	0.71	0.74
47.07	1.71	1.39	1.89	1.63	1.83	1.56	0.98	1.13	0.92	1.75	1.64	1.38	1.24	1.27	0.93	0.91	0.76	0.82
53.57	1.71	1.4	1.89	1.62	1.81	1.57	0.97	1.19	0.98	1.76	1.63	1.36	1.23	1.2	0.97	0.98	0.79	0.87
60.16	0.88	0.27	0.63	0.54	0.84	0.59	0.23	0.36	0.27	0.42	0.61	0.31	0.32	0.36	0.24	0.31	0.3	0.41
66.66	0.8	0.42	0.56	0.55	0.63	0.57	0.33	0.42	0.38	0.61	0.61	0.38	0.46	0.47	0.37	0.38	0.35	0.45
73.17	0.69	0.43	0.51	0.5	0.5	0.52	0.35	0.4	0.35	0.57	0.53	0.33	0.46	0.46	0.35	0.37	0.33	0.4
Glycolysis	Proliferating						Hypertrophic
WT	0.66	0.73	0.99	0.81	0.83	0.62	0.37	0.39	0.26
Igf2 null	0.78	0.44	0.45	0.37	0.93		0.24	0.17	0.16	0.11
Glycolytic Capacity	Proliferating						Hypertrophic
WT	1.06	1.09	1.41	1.14	1.22	1.05	0.48	0.76	0.63
Igf2 null	1.21	0.91	0.87	0.68	0.9		0.59	0.58	0.43	0.43
Non-Glycolytic Acidification	Proliferating						Hypertrophic
WT	0.64	0.31	0.48	0.47	0.58	0.52	0.49	0.43	0.35
Igf2 null	0.55	0.72	0.49	0.56	0.3		0.38	0.4	0.36	0.45

## Sheet: Figure 4
WT Mito Stress Test - OCR				WT Mito Stress Test - Spare Respiratory Capacity
0 mM	0.1 mM	1.0 mM		0 mM	0.1 mM	1.0 mM
428.65	105.8	205		58.26	398.16	82.56
332.3	243.37	322.66		834.1	648.8	873.54
744	286.46	142.73		1989.47	483.52	579.93
955.36	451.25	196.6		2771.28	1120.32	919.78
	272.54				869.56
WT Alkaline Phosphatase mRNA				WT Alkaline Phosphatase Activity
0 mM	1.0 mM			0 mM	0.1 mM	1.0 mM
1.08513	0.191557			13.3466	6.15245	6.65889
1.09576	0.138352			13.945	8.10289	2.41508
0.841008	0.242874			12.1795	9.46376	3.90289
					9.16247	2.22603
Igf2 null Mito Stress Test - OCR				Igf2 null Mito Stress Test - Spare Respiratory Capacity
0 mM	0.1 mM	1.0 mM		0 mM	0.1 mM	1.0 mM
1497.03	717.6	482.73		5046.14	2389.75	1612.9
1254.15	967.04	235.78		5097.33	3027.8	1626.12
536.75	923.14	365.76		573.61	2785.45	1240.81
1725.21		266.73		4476.85		1235.45
443.46				167.38
102.82				8.48
Igf2 null Alkaline Phosphatase mRNA				Igf2 null Alkaline Phosphatase Activity
0 mM	1.0 mM			0 mM	1.0 mM
1.02987	0.121578			11.3405	0.593826
0.637171	0.107718			12.4662	0.794356
0.933063	0.103573			11.6492	2.29766
				7.18743	2.1003

## Sheet: Figure 5
WT Metatarsal % Initial Length				WT Distal Cartilage % Initial Length				WT CZ				WT HZ				WT CZ/HZ
0 mM	1.0 mM	3.0 mM		0 mM	1.0 mM	3.0 mM		0 mM	1.0 mM	3.0 mM		0 mM	1.0 mM	3.0 mM		0 mM	1.0 mM	3.0 mM
147.85	160.277	137.084		158.579	189.2	144.051		528.092	502.688	558.978		451.469	612.228	217.509		1.16932	0.82108	3.02179
166.46	145.877	138.082		192.082	174.545	151.22		266.422	229.154	367.788		573.635	201.922	200.847		0.464006	1.15548	1.85332
196.971	165.4	129.677		245.587	186.841	180.349		465.492	518.039	612.458		1218.06	346.881	235.519		0.388126	1.5064	3.49443
154.138	149.267	126.305		157.366	165.981	152.187		491.075				394.867				1.24365
170.228	122.231	141.293		157.899	129.297	152.959		518.815				391.993				1.40957
142.918	123.742	133.482		214.961	155.313	124.836
186.376	134.547	130.198		258.479	126.591	184.318
164.122	132.488	97.911		200.819	108.317	129.359
159.415		137.006		208.589		182.908
180.324		171.594		265.362		249.821
156.903				197.963
Igf2 null Metatarsal % Initial Length				Igf2 null Distal Cartilage % Initial Length				Igf2 null CZ				Igf2 null HZ				Igf2 null CZ/HZ
0 mM	1.0 mM	3.0 mM		0 mM	1.0 mM	3.0 mM		0 mM	1.0 mM	3.0 mM		0 mM	1.0 mM	3.0 mM		0 mM	1.0 mM	3.0 mM
150.589	134.01	123.953		206.706	140.997	145.341		413.81	438.762	450.572		245.238	169.733	160.454		1.68738	2.62452	2.8081
139.422	147.522	146.112		123.956	172.099	157.629		476.484	222.304	520.543		295.031	198.675	111.591		1.62657	1.11893	4.80039
145.508	136.067	141.981		162.943	141.109	174.308		379.754	239.511	516.584		311.846	155.632	243.338		1.21776	1.64224	2.11678
141.968	89.798	131.48		150.181	153.846	143.655		191.851	176.18	573.782		323.437	220.458	39.667		0.594193	0.799151	14.465
132.254	118.033	121.94		139.694	72.371	137.279		220.424				292.465				0.755026
133.464	102.64	134.726		147.935	162.26	150.076		414.12				349.519				1.18452
115.684	141.127	134.867		181.545	151.915	368.045
121.829	124.861	118.683		178.655	120.605	118.712
148.458	129.207			134.841	175.453
131.331	131.788			145.402	125.544
137.348				112.04
141.141				127.698

## Sheet: Figure 6
WT G6PD Activity										WT Alkaline Phosphatase mRNA				Igf2 null G6PD Activity										WT vs. Igf2 null G6PD Activity
Time (min)	WT Proliferating				WT Hypertrophic					0 µg/mL	50 µg/mL			Time (min)	Igf2 null Proliferating				Igf2 null Hypertrophic					WT	Igf2 null
0	253.17	251.47	256.51	260.15	255.57	248.24	262.95	253.76		1.08513	0.31773			0	257.162	260.285	264.696	267.243	259.09	255.026	264.439	263.704		1033.82	948.989
1	258.683	260.695	268.406	271.149	265.93	261.047	273.479	267.295		1.09576	0.294943			1	267.988	267.514	274.416	278.01	269.11	266.024	277.368	273.205		990.594	1026.67
2	267.52	269.61	275.063	278.46	275.96	268.6	283.954	276.697		0.841008	0.211459			2	273.68	278.876	282.515	285.94	273.728	275.66	288.685	286.627		1164.48	1187.14
3	275.14	278.06	281.962	288.212	286.95	278.85	295.204	287.526						3	282.553	286.202	293.442	294.876	282.527	285.187	300.908	298.403		1127.9	1171.97
4	285.168	286.568	291.255	296.404	294.739	286.411	306.969	299.038		WT Alkaline Phosphatase Activity				4	292.375	295.159	304.05	303.812	289.413	292.489	311.923	307.885
5	292.892	295.717	300.953	307.823	306.491	298.236	319.331	312.302		0 µg/mL	10 µg/mL	50 µg/mL		5	300.748	304.303	313.642	314.444	301.994	305.138	323.911	321.493		Igf2 null Alkaline Phosphatase mRNA
6	301.642	306.639	310.129	317.212	316.558	309.78	331.825	323.926		14.4302	3.57427	3.15175		6	305.434	312.749	323.175	322.134	308.476	315.259	334.139	332.584		0 µg/mL	50 µg/mL
7	312.939	321.486	322.49	330.243	330.827	321.545	347.03	340.205		13.2564	3.72567	3.80659		7	318.577	325.557	338.126	335.185	323.262	328.485	350.12	348.034		1.02987	0.279949
8	321.999	328.642	331.682	339.019	343.259	333.99	359.796	351.587		15.6435	7.16572	2.96125		8	328.767	333.007	347.272	346.899	329.378	341.053	362.936	361.368		0.637171	0.296456
9	332.866	342.126	346.521	353.659	355.616	346.826	376.635	367.06			4.1864	3.84173		9	340.373	347.284	362.25	359.556	345.073	353.58	380.332	375.604		0.933063	0.230284
10	342.092	350.957	352.976	363.849	365.64	355.882	388.091	380.416						10	347.957	354.763	370.73	365.672	352.672	363.911	391.809	389.466
11	356.097	365.463	369.762	375.322	381.171	371.902	404.34	395.253		WT Baseline OCR				11	358.98	368.667	385.582	383.409	364.461	377.519	407.679	408.089		Igf2 null Alkaline Phosphatase Activity
12	363.49	370.913	377.279	385.231	392.24	382.081	419.907	411.553		0 µg/mL	50 µg/mL			12	368.896	378.26	397.368	392.1	373.926	387.719	423.915	420.887		0 µg/mL	10 µg/mL	50 µg/mL
13	373.94	382.578	386.603	395.329	402.726	392.104	430.062	421.664		731.71	941.47			13	378.591	388.522	406.894	400.226	384.271	400.702	434.643	428.492		15.2746	5.13758	3.26131
14	383.221	395.566	398.714	410.997	418.158	406.3	445.499	437.059		819.62	977.15			14	392.069	401.678	420.953	414.829	398.692	416.846	452.132	446.96		10.7379	3.93537	3.61796
15	392.768	405.066	407.451	418.983	430.484	414.643	459.705	445.897		868.54	856.64			15	398.153	408.853	429.96	426.503	406.899	424.774	463.985	458.447		8.04051	7.29826	2.3511
16	402.182	419.197	420.034	429.024	444.146	430.228	475.459	463.9		839.52	780.01			16	409.281	421.51	443.341	440.238	419.923	438.99	476.776	476.663			4.67166	2.62504
17	415.493	431.791	430.675	442.604	456.452	438.125	491.2	477.964		958.24	894.71			17	422.502	434.409	453.88	447.233	429.368	450.033	492.887	491.185
18	424.198	441.044	439.976	455.611	464.616	450.432	500.469	489.293			933.93			18	428.305	444.528	469.691	460.673	439.055	462.68	506.621	502.193
19	429.61	450.678	449.885	465.483	480.291	463.531	519.885	506.783						19	439.468	454.705	479.498	469.805	449.923	474.135	521.734	516.02
20	444.396	463.302	467.733	480.981	492.724	477.022	533.715	522.235						20	451.505	466.447	495.6	482.585	463.534	487.058	537.275	535.027
21	452.721	471.158	472.229	486.669	501.99	483.707	544.098	532.722						21	458.704	472.895	504.947	492.417	469.36	496.242	550.492	544.148
22	466.046	485.965	488.152	500.17	518.067	502.62	561.311	549.888						22	474.757	487.818	522.5	509.377	485.406	512.059	568.746	564.21
23	473.453	494.995	495.993	512.519	527.352	509.852	577.843	558.015						23	482.611	497.326	527.97	514.492	491.131	521.094	581.332	576.85
24	478.481	502.209	499.187	517.968	534.793	516.893	585.133	569.601						24	488.904	503.416	533.894	523	501.186	530.269	591.791	586.008
25	495.43	517.38	517.842	534.987	553.514	533.873	603.128	586.571						25	501.95	517.514	555.738	541.668	514.104	546.797	611.173	605.484
26	506.267	530.966	529.561	547.085	564.11	546.101	616.589	601.594						26	511.192	530.394	569.592	552.054	524.418	559.095	627.716	619.915
27	510.105	535.413	536.396	552.605	572.007	553.756	625.091	611.062						27	515.606	533.144	575.044	559.549	530.851	564.78	634.768	629.936
28	519.812	547.625	545.663	563.333	581.035	562.891	637.288	621.907						28	528.035	544.945	586.918	569.584	542.129	578.962	652.604	642.847
29	527.521	551.879	554.3	568.933	592.056	573.222	650.024	635.763						29	532.896	549.705	595.89	575.295	550.736	581.466	660.388	653.371
30	537.814	564.874	564.977	578.817	608.181	585.682	665.074	648.632						30	547.847	565.562	608.953	590.854	562.644	598.245	678.848	671.366
31	550.707	578.782	580.385	597.154	621.136	599.86	684.418	670.612						31	560.825	579.024	625.935	604.075	577.734	619.402	698.402	688.259
32	566.703	585.637	591.375	607.607	635.437	613.41	701.034	682.354						32	567.202	588.944	636.49	615.438	587.974	627.515	711.236	701.543
33	572.37	597.679	601.917	613.746	643.641	622.743	711.014	691.905						33	579.211	600.504	648.481	626.212	596.597	636.765	725.347	717.486
34	581.319	610.373	611.093	626.503	657.504	632.643	726.444	704.096						34	589.894	609.148	659.785	635.32	605.245	648.154	740.304	728.236
35	589.904	616.902	626.904	637.544	669.926	647.148	741.625	720.997						35	603.473	621.557	671.418	648.999	618.716	664.5	754.616	743.976
36	613.973	642.081	644.689	660.163	691.75	667.702	763.951	746.514						36	620.455	639.193	695.698	668.522	636.274	683.098	781.601	772.169
37	621.418	650.677	655.02	671.474	699.109	676.726	779.879	755.882						37	628.616	646.944	706.459	682.293	648.888	695.66	792.431	780.76
38	636.064	667.348	666.973	685.061	721.683	693.211	799.933	776.829						38	646.611	667.4	726.326	697.86	664.34	709.711	812.913	807.292
39	636.691	667.904	676.46	691.094	724.216	698.441	804.191	782.144						39	650.618	672.484	730.233	702.159	665.125	718.665	821.156	809.116
40	653.556	686.473	686.917	705.088	740.298	716.436	824.088	801.802						40	663.464	684.533	747.039	717.538	682.064	732.774	838.066	828.43
41	657.366	690.723	698.285	712.89	750.07	724.093	834.177	810.154						41	670.145	693	755.258	725.442	687.904	744.631	854.619	837.64
42	675.659	704.346	713.199	727.21	766.387	741.508	852.677	833.881						42	686.772	707.278	774.708	740.25	708.531	762.341	869.92	858.742
43	684.616	723.206	722.979	742.505	783.805	749.164	870.659	844.813						43	694.665	716.837	786.284	756.001	717.448	777.727	889.362	877.144
44	699.4	738.367	737.957	758.649	796.481	767.351	887.51	866.429						44	713.099	734.1	802.9	770.747	733.028	787.738	907.346	894.948
45	714.744	751.849	748.693	773.367	811.101	782.177	908.328	881.926						45	725.437	747.383	814.955	784.003	746.951	806.46	926.827	914.014
46	724.893	763.48	765.323	782.596	821.481	795.415	918.976	895.372						46	732.7	759.657	834.612	796.204	760.347	818.258	942.232	926.527
47	729.513	769.619	774.466	794.736	833.65	803.736	931.295	904.722						47	745.559	768.821	840.684	804.916	768.058	830.104	956.115	938.534
48	750.913	783.462	789.736	810.794	851.415	823.35	953.184	926.955						48	761.188	782.309	864.301	824.39	784.697	848.764	977.614	963.803
49	759.267	794.731	803.721	823.485	864.129	833.503	969.871	940.424						49	771.801	796.561	875.698	838.203	796.681	858.591	989.779	975.087
50	779.248	815.467	824.454	844.217	888.452	856.414	994.333	964.63						50	793.998	816.285	895.358	861.03	818.075	884.22	1017.72	1001.8
51	788.829	827.745	830.27	852.204	897.667	867.457	1010.22	982.386						51	808.073	825.56	908.375	867.692	824.427	893.143	1026.43	1016.15
52	800.284	842.386	847.537	867.191	918.084	881.963	1026.52	998.174						52	813.046	842.049	921.482	882.124	840.24	914.492	1047.91	1036.14
53	811.135	848.739	856.641	879.269	928.661	889.966	1046.78	1007.73						53	823.907	848.251	935.226	893.015	852.693	918.155	1067.62	1046.38
54	823.965	864.449	874.64	892.102	944.931	902.009	1059.27	1025.19						54	839.669	863.769	947.354	905.779	869.87	931.69	1087.36	1065.65
55	832.519	874.5	886.136	901.779	951.009	917.867	1071.59	1040.09						55	849.563	873.462	960.756	918.87	872.705	947.947	1093.24	1074.96
56	852.978	898.446	905.47	923.109	974.927	940.872	1096.23	1062.69						56	866.775	892.111	984.104	936.669	893.79	968.187	1121.25	1101.27
57	863.496	905.115	913.372	936.957	989.423	947.297	1112.3	1080.09						57	878.108	903.665	996.402	947.995	909.258	977.567	1145.59	1119.97
58	873.697	921.273	930.76	952.54	1004.2	967.519	1129.14	1099.12						58	893.139	918.857	1012.5	969.607	919.755	999.226	1156.74	1136.69
59	890.802	936.148	946.059	962.9	1021.48	976.889	1154.04	1113.94						59	906.496	930.616	1028.52	981.237	939.582	1012.72	1176.31	1155.56
60	903.332	946.912	956.49	980.904	1033.82	990.594	1164.48	1127.9						60	915.302	946.68	1044.49	995.011	948.989	1026.67	1187.14	1171.97

## Sheet: Figure 7
WT Metatarsal % Initial Length				WT Distal Cartilage % Initial Length				WT CZ				WT HZ				WT CZ/HZ
0 µg/mL	50 µg/mL	100 µg/mL		0 µg/mL	50 µg/mL	100 µg/mL		0 µg/mL	50 µg/mL	100 µg/mL		0 µg/mL	50 µg/mL	100 µg/mL		0 µg/mL	50 µg/mL	100 µg/mL
147.85	147.026	136.656		158.579	154.284	157.848		528.092	218.835	640.466		451.469	174.48	175.138		1.16932	1.28026	3.65692
166.46	164.079	134.389		192.082	179.411	138.401		266.422	508.778	792.01		573.635	586.833	385.696		0.464006	0.870967	2.05346
196.971	149.958	127.86		245.587	153.602	137.938		465.492	590.858	730.812		1218.06	195.104	171.11		0.388126	3.0291	4.27101
154.138	134.727	135.025		157.366	134.096	148.233		491.075		802.358		394.867		159.512		1.24365		5.03007
170.228	134.92	125.986		157.899	134.88	137.024		518.815				391.993				1.40957
142.918	137.387	132.533		214.961	155.504	136.241
186.376		125.36		258.479		141.232
164.122		127.697		200.819		130.211
159.415		119.699		208.589		120.436
180.324		129.561		265.362		134.775
156.903		125.619		197.963		134.673
Igf2 null Metatarsal % Initial Length				Igf2 null Distal Cartilage % Initial Length				Igf2 null CZ				Igf2 null HZ				Igf2 null CZ/HZ
0 µg/mL	50 µg/mL	100 µg/mL		0 µg/mL	50 µg/mL	100 µg/mL		0 µg/mL	50 µg/mL	100 µg/mL		0 µg/mL	50 µg/mL	100 µg/mL		0 µg/mL	50 µg/mL	100 µg/mL
150.589	151.206	155.329		206.706	176.724	191.283		413.81	283.723	201.841		245.238	38.5795	89.5131		1.68738	7.35423	2.30034
139.422	125.53	127.103		123.956	165.502	126.539		476.484	541.128	529.975		295.031	151.472	475.113		1.62657	3.59909	1.1134
145.508	130.764	137.899		162.943	149.97	151.467		379.754	434.075	173.518		311.846	316.362	132.425		1.21776	1.38054	1.31988
141.968	130.657	109.933		150.181	151.271	124.974		191.851	397.169			323.437	170.616			0.594193	2.33436
132.254	108.348	121.45		139.694	117.807	123.895		220.424				292.465				0.755026
133.464	122.765	121.906		147.935	101.662	142.878		414.12				349.519				1.18452
115.684		127.371		181.545		160.197
121.829		108.605		178.655		108.646
148.458		115.905		134.841		129.807
131.331		129.647		145.402		154.706
137.348		78.853		112.04		153.102
141.141				127.698
